# Supplementary material for: Comparative Efficacy and Safety of Pharmacological Interventions for IgA Nephropathy: A Systematic Review and Meta-Analysis
Source: Medicina (Kaunas). 2025 Dec 17;61(12):2233. doi: 10.3390/medicina61122233 (PMC12734590; doi:10.3390/medicina61122233)
Supplement: Supplementary file 1 [file medicina-61-02233-s001.zip]

Archive with 1 entries (1 files):
- medicina-3983870-supplementary.pdf
